# Supplementary material for: Molecular Characterization of Vancomycin-Resistant Enterococcus spp. from Clinical Samples and Identification of a Novel Sequence Type in Mexico
Source: Antibiotics (Basel). 2025 Jun 30;14(7):663. doi: 10.3390/antibiotics14070663 (PMC12291894; doi:10.3390/antibiotics14070663)
Supplement: Supplementary file 1 [file antibiotics-14-00663-s001.zip]

Archive with 1 entries (1 files):
- antibiotics-3618837-supplementary.pdf
